# Supplementary material for: A review of reviews on principles, strategies, outcomes and impacts of research partnerships approaches: a first step in synthesising the research partnership literature
Source: Health Res Policy Syst. 2020 May 25;18:51. doi: 10.1186/s12961-020-0544-9 (PMC7249434; doi:10.1186/s12961-020-0544-9)
Supplement: Supplementary file 1 — Additional file 1. [file 12961_2020_544_MOESM1_ESM.zip]

Archive with 2 entries (2 files):
- 12961_2020_544_MOESM1_ESM/Explanation to proofs.docx
- 12961_2020_544_MOESM1_ESM/Supplementary files Review of Reviews_Total.pdf
